# Supplementary material for: Investigation of Structural Alterations in Inherited Retinal Diseases: A Quantitative SD-OCT-Analysis of Retinal Layer Thicknesses in Light of Underlying Genetic Mutations
Source: Int J Mol Sci. 2022 Dec 16;23(24):16007. doi: 10.3390/ijms232416007 (PMC9788460; doi:10.3390/ijms232416007)
Supplement: Supplementary file 1 [file ijms-23-16007-s001.zip]

Archive with 1 entries (1 files):
- ijms-2065634-supplementary.pdf
